# Supplementary material for: Polyphenols Recovery from Thymus serpyllum Industrial Waste Using Microwave-Assisted Extraction–Comparative RSM and ANN Approach for Process Optimization
Source: Foods. 2022 Apr 19;11(9):1184. doi: 10.3390/foods11091184 (PMC9101683; doi:10.3390/foods11091184)
Supplement: Supplementary file 1 [file foods-11-01184-s001.zip]

Archive with 1 entries (1 files):
- foods-1674586-supplementary.pdf
